# Supplementary material for: Vertical lossless genomic data compression tools for assembled genomes: A systematic literature review
Source: PLoS One. 2020 May 26;15(5):e0232942. doi: 10.1371/journal.pone.0232942 (PMC7250429; doi:10.1371/journal.pone.0232942)
Supplement: S1 Table — (XLSX) [file pone.0232942.s002.xlsx]

## Sheet: Table
Performance Evaluation reported Compression Ratios
Tool	Compression ratio - Highest	Compression ratio - Lowest
RCC	475:1	29:1
HiRGC	218:1	83:1
FM-context	348:1	278:1
MLF	486:1	-- a
RLZAP	59:1	7:1
NRGC	370:1	64:1
GeCo	25:1	9:1
RCSCS	588:1	369:1
Arram et al.	12772:1	10937:1
DNAComp	207:1	17:1
SLF	360:1	-- b
JDNA	790:1	-- a
ERGC	579:1	154:1
Kanika et al.	9:1	8:1
GDC 2.0	9557:1	183:1
CoGI	n/a c	244:1
iDoComp	3024:1	268:1
DNAC-K	91:1	-- b
RLZ 1.4	30:1	-- a
FRESCO	3057:1	-- b
DNA-COMPACT	189:1	177:1
Dai et al.	408:1	244:1
ABRC	397:1	-- b
COMRAD	5:1	-- b
COOL	1920:1	288:1
GRS	159:1	-- b
GReEn	171:1	99:1
GDC-0.3	1003:1	262:1
RLZ-Opt	17:1	-- b
RLZ RePair	75:1	21:1
RLZ	16:1	-- b
Project DNA Compression	432:1	344:1
a The authors didn't show others results
b The authors didn't show others results using H.sapiens genome
c The tool achieved better results, however, these were presented only in graphs
